# Supplementary material for: Biological Activity of Copper(II) and Palladium(II) Complexes with a Tetradentate S,O-Donor Ligand
Source: Int J Mol Sci. 2026 Jun 23;27(13):5659. doi: 10.3390/ijms27135659 (PMC13360782; doi:10.3390/ijms27135659)
Supplement: Supplementary file 1 [file ijms-27-05659-s001.zip]

Archive with 1 entries (1 files):
- ijms-4254790-supplementary.pdf
